# Supplementary material for: A scoping review of music-based digital therapeutics for stress, anxiety, and depression
Source: Front Hum Neurosci. 2026 Mar 13;20:1602004. doi: 10.3389/fnhum.2026.1602004 (PMC13021903; doi:10.3389/fnhum.2026.1602004)
Supplement: Supplementary file 1 [file Table_1.xlsx]

## Sheet: Sheet1
Music -Based Digital Therapeutic	Study	Q1. Was true randomization used for assignment of participants to treatment groups?	Q2. Was allocation to treatment groups concealed?	Q3. Were treatment groups similar at the baseline?	Q4. Were participants blind to treatment assignment?	Q5. Were those delivering the treatment blind to treatment assignment?	Q6. Were treatment groups treated identically other than the intervention of interest?	Q7. Were outcome assessors blind to treatment assignment?	Q8. Were outcomes measured in the same way for treatment groups?	Q9. Were outcomes measured in a reliable way? (for mood and stress/anxiety measures only)	Q10. Was follow-up complete (Y/N), and if not, were differences between groups in terms of their follow-up adequately described and analyzed (Y/N)?	Q11. Were participants analyzed in the groups to which they were randomized?	Q12. Was appropriate statistical analysis used? (for mood and stress/anxiety measures only)	Q13. Was the trial design appropriate and any deviations from the standard RCT design (individual randomization, parallel groups) accounted for in the conduct and analysis of the trial?
AlphaBeats	Van Boxtel et al. 2012	Yes. The authors state that participants were randomly assigned, but do not describe the specific method used to generate the random sequence. "The remaining 62 [participants] provided written informed consent and were randomly assigned to one of three groups..." (Page 284, Section 2.1 "Participants")	Yes. "Although the participants were informed about the overall purpose of the study, details such as the different conditions were not revealed. The participants as well as the experimenters were blind to the experimental condition that a particular participant was randomly assigned to (double-blind design)." (Page 284, Section 2.1 "Participants")	Yes. "[Participants] were distributed over the three groups as follows: A (alpha training): N= 18 (12 female), mean age 20.68 years (18–25, S.D. 1.79 years); B (random beta training): N= 12 (9 female), mean age 20.59 years (19–23, S.D. 1.50 years); C (control, music only): N= 20 (15 female), mean age 21.02 years (18–25, S.D. 2.06 years). The three groups did not differ statistically in mean age (…	Yes. "Although the participants were informed about the overall purpose of the study, details such as the different conditions were not revealed. The participants as well as the experimenters were blind to the experimental condition that a particular participant was randomly assigned to(double-blind design)" (Page 284, Section 2. 1 "Participants").	Yes. "The participants as well as the experimenters were blind to the experimental condition that a particular participant was randomly assigned to(double-blind design)" (Page 284, Section 2.1 "Participants").	Yes. "The procedure for [the Beta] condition was exactly the same as for the alpha group, except for the EEG frequency used..." (Page 285, Section 2.2.2 "Training sessions") "..there was no training in [the control] condition, but the participants did complete all tasks just like the participants in the other two conditions" (Page 285, Section 2.2.2 "Training sessions").	Yes. "The participants as well as the experimenters were blind to the experimental condition..." (Page 284, Section 2.1 "Participants"). Since blinded experimenters collected the data, blinded participants self-reported on questionairres, and the analysis was largely computational/automated, the assessment was blinded.	Yes. All participants, regardless of group, underwent the same pre-training, post-training, and follow-up qEEG measurements and completed the same questionnaires. "The neurofeedback training period... was immediately preceded and followed by a quantitative EEG (qEEG) session... The same recording was again conducted at a follow-up 3 months after the second measurement" (Page 284, Section 2.2.1 "P…	Yes. Outcome measures for stress and mood included heart rate, PSS, POMS, and a VAS for subjective relaxation. "Mood: we used the abbreviated Dutch version of the Profile of Mood States (POMS; Van der Ark et al., 2006)..." (Page 286, Section 2.2.3 "Questionnaires and subjective data")	No & No. Follow-up was not complete but exclusions were not adequately described. There was significant attrition (12 out of 62 excluded). While the reasons were given (technical issues or failure to complete), the paper does not specify which groups these dropouts belonged to. Therefore, we do not know if the dropouts were evenly distributed or if one group had a higher dropout rate. However, we…	No. The study used per-protocol analysis not intent-to-treat (ITT) analysis. Participants were excluded for failing to complete the training sessions or because of technical problems. "Twelve persons had to be excluded fromthe final analyses, either because they failed to complete the training sessions (N=5), or because of technical problems during the sessions (N=7)." Page 284, Section 2.1 "Part…	Unclear. While the analysis for Heart Rate and qEEG were appropriate and robust (see page 287, section 2.3.3 "Statistical analysis"), the analyses conducted for the percieved stress and mood measures were not adequately powered. "Thus, the formal tests might not reveal statistically valid differences, but it is intriguing that most variables show the expected pattern. Such a situation suggests a …	Yes. "Double-blind, placebo-controlled study design... in which both the participants and the experimenters are uninformed about the experimental conditions" (Page 283, Section 1.2 "Double-blind, placebo-controlled study design")
	Dekker, Van den Berg, et al. 2014	No. Assignment was not truly random. "A total number of 13 athletes participated and were assigned to either the experimental training group (A; alpha power training) or the control group (B; random beta power training). The assignment was balanced by the factors age, gender, profession (gymnast, acro-gymnast or trampoline jumper), ranking (top, sub-top, national) and their perceived stress, mood…	Yes. "Although the athletes were aware of the existence of a control group, none of them, not even the experimenter, knew which group they were in (double-blind design). Only a technologist, who controlled the grouping but did not interact with the experimenter and participants, knew which athlete was assigned to which group" (Page 1552, "Participants" section)	Unclear. The authors describe purposefully "balancing" demographics as well as pre-training measures (including the Perceived Stress Scale and Profile of Mood States scores) across groups. However, there is no explicit statistical comparison of baseline PSS or POMs measures. "The assignment was balanced by the factors age, gender, profession (gymnast, acro-gymnast or trampoline jumper), ranking (…	Yes. "Although the athletes were aware of the existence of a control group, none of them... knew which group they were in (double-blind design)." (Page 1552, "Participants" section)	Yes. "...none of them, not even the experimenter, knew which group they were in... Only a technologist... knew which athlete was assigned to which group." (Page 1552, "Participants" section)	Yes. "All participants started with a 1 h-long pre-training measurement...[participated] in 10 training sessions...", followed the same session protocol, used the same equipment, and listened to their own favorite music. The only difference was the frequency filter applied to the music (Alpha vs. Random Beta) (Page 1552, "Design and procedure" section; Page 1553, "Training sessions" section)	Yes. The measures were automated qEEG readings and self-reported questionnaires. The experimenter overseeing the process was blind to the allocation as were the participants self-reporting. "Not even the experimenter, knew which group they were in..." (Page 1552, "Participants" section)	Yes. Both groups underwent identical measurement protocols (Pre-training, Post-training, and Follow-up) and a "simulated competition day." "All participants started with a 1 h-long pre-training measurement... After participating in 10 training sessions, participants performed a post-training measurement..." (Page 1552, "Design and procedure" section)	Yes. The study used standard and validated questionnaires for mood and stress (PSS, POMS). "Perceived Stress State; Cronbach’s α = 0.84... Profile of Mood States; Cronbach’s α = 0.63... Pittsburgh Sleep Quality Index; Cronbach’s α = 0.83..." (Page 1552, "Effect measurements" section)	No & Yes. Follow-up was not complete but exclusions were adequately described. There was only one dropout due to injury. The authors clearly described this exclusion and the final numbers (6 in each group). "A total number of 13 athletes participated... Unfortunately, one participant got injured (unrelated to our investigation) and was unable to finish the programme. Eventually, 6 gymnasts partic…	No. The study used per-protocol analysis not ITT analysis. The participant who was injured and dropped out was excluded entirely from the analysis. "Eventually, 6 gymnasts participated in group A... and 6 in group B... Only 10 items of the Being in Shape list... were used for analyses..." (Page 1552, Section: Participants; Page 1554, Section: Statistical Analysis)	Unclear. For mood questionaires "...linear mixed model analysis (CS; fixed factor Group; repeated factors Effect Measurement and Participant) and the Reliable Change index (Jacobson & Truax, 1991) were used for statistical analysis on the individual level" (Page 1554, "Statistical analysis" section). "Table III presents the t-test outcomes of the (Stress and Arousal Check List) mood scores of the…	Yes. The parallel-group, placebo-controlled design was appropriate for the aim of the studYes. Deviations (like the small sample size) were discussed in the limitations. "The study was double-blind and placebo-controlled. Twelve elite gymnasts were either given eyes open alpha power training or random beta power training..." (Page 1550, "Abstract")
	Van Boxtel et al., 2024	Unlcear. No mention of how half the players were allocated to the two groups. "In each team, half of the players received the intervention between A1 and A2 (group A), the other half between A2 and A3 (group B)" (Page 592, "Design" Section)	No. This was a within-subjects design so all participants received both conditions. "In each team, half of the players received the intervention between A1 and A2 (group A), the other half between A2 and A3 (group B)" (Page 592, "Design" Section)	Unclear. There is no breakdown of demographics between groups or any statistical comparison at baseline. However, they do report no effect of group in serveral instances. "Although there was no overall diference [in EEG alpha power] between the two groups (F(1, 39.17)=0.03, n.s.), there was an interaction between assessment sessions and groups (F(2, 1349.77)=15.88, p<0.001)" (Page 596, "EEG data"…	No. This is a within-subjects crossover design where two groups of participants received the treatment (and control) during different arms of the study.	No. It is implied that the group that was not currently in the intervention arm of the crossover design would not be called into the in-person training session (see Figure 1a, page 592). As the "test leader was present", the thus experimenter knew which group was receiving the intervention during each arm of the experiment (Page 593, "Training Sessions" Section).	Yes. This was a crossover design and both groups received the same treatments. "The study consisted of 20 training sessions for each participant, preferably one session per workday, thus spanning 4 weeks in total. Because of various commitments of the players, in practice the training sessions were spread over a period of about 6 weeks. The training sessions took place in a room at the clubs, in …	No. The measures were self-reported by unblinded participants because the study was a within-subjects crossover design.	Yes. EEG, cognitive tasks and subjective questionaires were all administered in the same way to all participants. "The following subjective data were collected using visual-analog sliders on the laptop screen...Mood (Profle of Mood States, POMS—short version, Shacham, 1983), Stress (Perceived Stress Scale, PSS-10, Cohen et al., 1983)...The questionnaires were always presented in the same order" (…	Yes. Outcome measures for stress and mood included the "Profle of Mood States, POMS—short version, Shacham, 1983...Perceived Stress Scale, PSS-10...(Page 593, "Assessment Sessions" Sections).	No & Yes. Follow-up was not complete but exclusions were adequately described. "The data of 7 participants were discarded; 4 because they dropped out of the study or left the club, and 3 because there were technical issues, either in the assessment sessions or in a number of training sessions" (Page 591, "Participants" Section)	No. The study used per-protocol analysis not ITT analysis. Participants were excluded from analysis if they dropped out or there were technical issues. "The data of 7 participants were discarded; 4 because they dropped out of the study or left the club, and 3 because there were technical issues, either in the assessment sessions or in a number of training sessions" (Page 591, "Participants" Secti…	Yes. "All analyses were done by linear mixed-effects models with restricted maximum likelihood estimation, using the Satterthwaite method to estimate the degrees of freedom needed for calculating p-values. Focus was on the interaction between Assessment Session and Group. In case of statisti_x0002_cally reliable interactions, simple efects were calculated for further exploration" (Page 595, "Stat…	Yes. Researchers took into account possible order effects. "Focus was on the interaction between Assessment Session and Group" (page 595, "Statistical Analysis" Section).
LUCID	Mallik & Russo, 2022	Yes. "Participants were randomly assigned using the Qualtrics randomizer algorithm, to a single session of sound-based treatment in one of four parallel arms..." (Page 4, "Design" section)	Yes. "The investigators did not have access to any randomization sequence that may have been used by the Qualtrics randomization algorithm, ensuring allocation concealment." (Page 5, "Randomization and blinding" section)	Unlcear. The study provided demographic information for the groups in Table 1 but no analysis was conducted to show that groups were not statistically different at baseline measurements (Page 6 , Table 1). Furthermore, the analysis was conducted on change-scores and no analysis was conducted to show that baseline STICSA-C and STICSA-S were comparable at baseline. (Page 7, "Statistical methods" se…	No. "This is an open-label clinical trial, and investigators were not blinded to the treatment the participants ended up receiving." (Page 4, "Randomization and blinding" section)	No. "This is an open-label clinical trial, and investigators were not blinded to the treatment the participants ended up receiving." (Page 4, "Randomization and blinding" section)	Yes. The same app interface was used to deliver the audio in all conditions. "All participants received 24 minutes of treatment and followed the same procedure independent of the experimental condition..." (Page 6, "Treatment conditions" section).	No. The measures were self-reported by unblinded participants because the study was open-label. "The participants completed the following measures pre and post treatment: the state version of the STICSA, Positive and Negative Affect Scale (PANAS)." (Page 4, "Randomization and blinding")	Yes. All four groups completed the exact same pre- and post-treatment surveys (STICSA and PANAS) via the same online platform. "The participants completed the following measures pre and post treatment: the state version of the STICSA, Positive and Negative Affect Scale (PANAS)." (Page 4, "Randomization and blinding")	Yes. The authors used the STICSA and PANAS for outcome stress and mood measures. "The STICSA has good reliability and validity as a measure of state and trait cognitive and somatic anxiety... The PANAS has good reliability and validity and has been widely used in many studies to assess mood" (Pages 5-6, "Self-report measures" section).	Yes. No attrition (Page 5, Fig 1).	No. The study used per-protocol analysis not ITT analysis. Participants were excluded for being outliers after completing the study. "Data more than 1.5 × Interquartile Range (IQR) below Q1 and more than 1.5 × IQR above Q3 were classified as outliers and removed from analysis." (Page 7, "Statistical methods" section).	Yes. "Permutation methods control false positives... allow the use of non-standard statistics..." (Page 7, "Statistical methods" section). Using a change score is less commonly used than an ANCOVA analyzing the Post-score while controlling for the Pre-score as a covariate to account for baseline differences. Or a linear mixed effects model where condition and time are both treated as fixed factor…	Yes. "An open-label randomized controlled trial... four parallel arms..." (Page 1, "Abstract").
MusicCare	Guetin , Portet, et al. 2009	Yes. "Randomisation was generated in blocks of 4 by the methodological team." (Page 39, "Randomisation" section).	Yes. Allocation by methodological team separate from care team implies allocation concealment (Page 39, "Randomisation" section).	Yes. No statistically significant difference between the groups in mood and anxiety scores at baseline. "The 2 groups were comparable at inclusion in terms of demographic and sociocultural data and history of the disease, apart from there being a higher number of women in the music therapy group....No statistically significant differences are observed between the 2 groups as regards the scores ob…	Unclear. It is unclear if participants knew what the intervention and control groups were.	Unclear. It is unclear whether those delivering the intervention and control sessions (music therapist or reading session leader) knew which condition was the treatment vs control (Page 38, "Method" section).	Yes. Both the music intervention and control reading sessions were conducted in the same format. "The patients in the control group, without music therapy, took part in a different type of session (rest and reading), under the same conditions and at the same intervals (Page 38, "Method" section).	Yes. "Results... collected by an independent neuropsychologist assessor... unaware of the type of intervention." (Page 38, "Method" section).	Yes. Both conditions followed the same schedule with "results obtained at D0, W4, W8, W16 and W24" using the same scales (Page 2, "Method" section).	Yes. Verified scales including "the Hamilton Scale... Geriatric Depression Scale (GDS)" were used (Page 39, "Study Endpoints" section).	No & Yes. Follow-up was not complete but exclusions were adequately described. The authors clearly note and describe participant withdrawals in Fig 3 (Page 40).	Yes. The study used ITT analysis. "All of the randomised patients were included in the intent-to-treat population." (Page 39, "Statistical Analysis" section).	Yes. "The quantitative data were described in terms of sample size, mean, standard deviation and range (minimum and maximum)…The normality of data was verified using the Kolmogorov-Smirnov test. The comparability of the 2 groups was verified on the baseline data (D0). The means were compared using Student’s t test or the Mann-Whitney nonparametric test. A multivariate analysis was performed by me…	Yes. "Randomised, controlled, comparative, single-center study" (Page 37, "Type of Study" section).
	Guetin et al. 2012	Yes. "Randomization was centralized and ensured using a randomization list previously established by the Clinical Research Unit at Montpellier CHRU. Stratification was performed as a function of the source of pain [mechanical (n = 20), inflammatory (n = 20), fibromyalgic (n = 20), and neurological (n = 20)]." (Page 330, "Randomization" section).	Yes. "Centralized" randomization implies allocation concealment. (Page 330, "Randomization" section).	Yes. No statistically significant difference between the groups in demographics and depression scores at baseline. "At inclusion (D0), the patients in the 2 arms did not differ with respect to all baseline characteristics...No statisticaly significant differencew we observed between the 2 groups with respect to the pain and HAD scores at baseline" (Page 332, "Description of Sociodemographic Chara…	No. "...patients in the intervention group cannot be blinded..." (Page 336, "Discussion" section).	No. "The nurses followed a 5-day training program in the use of music intervention..." and were the ones to deliver the therapy (Page 330, "Patient Consent" section).	No. The treatment received individual music therapy sessions while the control group did not. The intervention group also received an at-home device on which the multimedia player for music listening was installed while the control gorup did not receive this. "As well as receiveing this standard therapy, patients in the intervention arm also participated in individual music therapy sessions" (pag…	Yes. "All assessments were made by independent assessors (nurses from outside the department who were unaware of the study arms to which patients belonged)..." (Page 330, Inclusion and Follow-up Period" section).	Yes. "Assessments were performed at D0, D5, D10, D60, D90 for both groups" using the same VAS measures for pain, and HADS scalee (Page 330, "Study End Points" section).	Yes. "The reliability and validity of the VAS [for pain] had been verified by Gallagher et al... anxiety and depression.. were assessed using the Hospital Anxiety and Deptression scale (HADS)" (Page 330, Study End Points).	No & Yes. Follow-up was not complete but exclusions were adequately described. The Figure 2 Flowchart illustrates and describes attrition (e.g. "1 patient left study (refusal)") 7 participants dropped out in total with four lost in the intervention group and three lost in the control group (Page 332).	Yes. The study used ITT analysis. "Intervention group analysed in intent-to-treat (D0) N = 44... Control group analysed in intent-to-treat (D0)" (Page 332, Figure 2).	Unclear. Only descriptive statistics were provided for Time 1. Change scores were used for a t-test without taking into account possible statistical differences between the groups at Time 1. "Quantitative data were described in terms of population, mean, standard deviation, median, range (minimum and maximum), and the number of missing data. A Friedman nonparametric analysis of variance was perfo…	Yes. "The current study was a randomized single-blind (outcome assessor) controlled trial..." (Page 330, "Type of Study" section).
	Messika et al., 2019	Yes. "...participants were randomly allocated to one of the three study arms in a 1:1:1 ratio via a computer-generated, interactive web-response system..." (Page 2, "Randomization and masking" section).	Yes. Use of "a computer-generated, interactive web-response system" implies allocation concealment. (Page 2, "Randomisation and masking" section).	Unclear. The authors do not explicitly claim similarity. Baseline data is reported but it is not statistically compared (Page 5).	No. "Open-label... trial." (Page 2, "Study design and participants" section).	No. "Trained nurse or nurse-assistant" helped patients set up the music (Page 2, "Procedures" section).	No. The treatment group received a tablet and were shown how to use it.The sensory deprivation group had headphones, without the tablet or music. And there was a care as usual group which did not receive the tablet or headphones. "...participants allocated to the musical intervention group had dedicated headphones...positioned over their ears. They were shown how to handle the tablet interface...…	Yes. "Primary outcome was blindly assessed by a nurse or a nurse-assistant from another unit" (Page 2, "Randomization and masking" section).	Yes. The visual scales and physiological measures were assessed at same time points (T0, 5 min, 30 min, etc.) for all patients (Page 3, "Objectives and outcomes" section).	Yes. Anxiety and mood endpoints were measured with validated scales: "HADS...PDI" (Pages 3, "Objectives and outcomes" section).	No & Yes. Follow-up was not complete but exclusions were adequately described. Figure 1 Flow diagram clearly shows attrition and provides reasons. 113 patients were randomized, the primary outcome was assessed for 97 (some patients were asleep), 107 patients were assessed at ICU discharge and 63 were assesed at day-90 (Page 4, Figure 1).	Yes. The study used ITT analaysis. "All analyses were performed on the intention-to-treat population." (Page 3, "Statistics" section).	Unclear. Only descriptive statistics were provided for Time 1. Comparisons for the HADS and PDI were only done for scores at day 90 and upon discharge. They did not look at change scores between before and after the intervention. "All analyses were performed on the intention to-treat population. Unless otherwise specified, categorical variables were compared by a Chi-squared test or a Fisher test…	Yes. "Prospective, multicentre, open-label, three-arm randomised trial" (Page 2, "Methods" section).
	Demirtas et al. 2020	Yes. "The patients were randomized using a computer-generated list of random numbers..." (Page 1282, "Randomization" section).	Yes. Use of "a dedicated website" implies allocation concealment (Page 1282, "Randomization" section).	Yes. No statistically significant difference between the groups in anxiety at baseline. "the STAI-Y A score before intervention was 44.6 (SD 13.9) (95% CI: [38.9; 50.3]) in the control group and 48.3 (SD 11.0) (95% CI: [43.7; 52.9]) in the experimental group. No statistically significant differences were observed before intervention (3.7; 95% CI: [10.8; 3.5]; P = 0.3)" (Page 1283, "Results" secti…	Unclear. It is unclear if participants were aware of the conditions and which was the intervention and control (music intervention vs. emollient cream control group).	Unclear. Not explicitly stated.	No. Participants were given a music intervention in one condition and an emollient cream in the other condition. Hence, the treatment was not the same. "Patients were not authorized to use or apply the treatments from at least 6 hours before and during the protocol in both groups... Conventional treatment... was set up right at the end of the study." (Page 1282, "Concomitant medication" section).	Unclear. The outcomes were self-reported measures where the patient is the assessor and blinding is unclear (Page 1282, "Outcomes" section).	Yes. Same measures were recorded for both groups before and an "hour after the intervention" (Page 1281-1282, Interventions).	Yes. "State-Trait Anxiety Inventory Questionnaire..." (Page 1281-1282, "Interventions").	Yes. No attrition (Page 1282, Fig 2).	Yes. The study used ITT analysis. "All randomized patients were analysed (intent-to-treat principle)." (Page 1282, "Statistical analysis" section).	Unclear. Only descriptive statistics were provided for time 1. No analysis was conducted to show that there was no significant difference between the groups at time 1. They also did not conduct an analysis where time was considered a factor in the model (e.g., ANCOVA or linear mixed effects model). Mean difference before and after each intervention was compared using a t-test.	Yes. "Randomized, controlled, comparative, single-centre study" (Page 1281, Patients and methods).
	Guerrier et al. 2020	Yes. "On the day of surgery, patients were randomly allocated to a music group (headphones with music) or to a control group (headphones with no music), via a computer-generated, interactive web-response system" (Page 2, Section 2 "Materials and Methods")	Yes. Use of "a computer-generated, interactive web-response system" implies allocation concealment (Page 2, Section 2 "Materials and Methods").	Yes. "There was no statistical difference between the two groups for any demographic data" (Page 2, Section 3 "Data Analysis") "Before intervention, the mean anxiety levels were similar in both groups before intervention" (Page 3, Section 3 "Data Analysis")	Unclear. There is no explicit mention of if participants were aware of the conditions and which was the intervention and control (music intervention vs. silence).	No. "Patients in the music group wereshown how to handle the tablet interface (Samsung Galaxy®) by the trained nurse or nurse- assistant" (Page 2, Section 2 "Material and methods"). Therefore the administering nurse knew the assignment, it is unclear if the surgeons or other experimenters were aware.	No. The treatment group received a tablet and were shown how to use it. The control group only had headphones, without the tablet. "All patients had dedicated headphones (BOSE AE2®) positioned. Patients in the music group wereshown how to handle the tablet interface...A sleeping mask concealing their eyes was then applied. In the control group, the same insulating headphone was placed on the pati…	Yes. "The primary outcome was blindly assessed by a nurse or a nurse-assistant from the operating room, after having removed and stored all the material before leaving the holding bay" (Page 2, Section 2 "Materials and Methods")	Yes. Regardless of group, all participants completed the same procedure. "Anxiety level using a visual analog scale (VAS rated from 0 to 10), blood pressure, heart rate recordings were noted before and after intervention pre-operatively and post-operatively in recovery room" (Page 2., Section 2 "Materials and Methods").	Yes. Relevant outcome measures included the primary endpoint, "the occurrence of at least one anxiety related hypertensive event during surgery", and secondary endpoints, "the evolution of anxiety before and at the end of music intervention" and "the mean number of anxiolytic drugs injected during surgery" (Page 2., Section 2 "Materials and Methods"). "Anxiety level using a visual analog scale...…	No & Yes. Follow-up was not complete but exclusions were adequately described. The Figure 1 flow diagram of patients clearly identifies patients that did not receive the correct intervention and why (i.e. "Did not receive allocated intervention (did not have time to listent to music before going to OR) (n=11)") (Page 3, Figure 1).	Yes. The study used ITT analysis. "To avoid the effects of crossover and dropout...we used the intention-to-treat analysis...Patients without any peri‑operative data were treated as failures, meaning they were considered as having had a peri‑operative anxiety-related hypertensive event" (Page 2, Section 3 "Data Analysis"). "One patient in the music group was a duplicate already operated on the ot…	Unclear. Time was not considered as a factor - authors analysed the data using t-tests at separate timepoints: at baseline, after the intervention and before the surgery, and during the surgery. "Unless otherwise specified... continuous variables were compared by a Student's t-test or Wilcoxon-MannWhitney test as appropriate...After intervention just before surgery, VAS anxiety level was 1.4 (SD …	Yes. "This blinded prospective randomized controlled assessment of a musical intervention before cataract surgery demonstrated…" (Page 4, Section 5 "Discussion").
	Guerrier et al. 2021	Yes. "Patients were randomized using a computer-generated, interactive web-response system..." (Page 2, "Music Intervention and Surgical Procedure" section).	Yes. Use of an "interactive web-response system" typically ensures allocation concealment (Page 2, "Music Intervention and Surgical Procedure")	Yes. "There were no statistically significant differences in age, sex distribution, and proportion of patients... between the 2 groups... No difference was found in the duration of procedure between music and control group...no difference was found in anxiety level between the 2 groups before music intervention..." (Page 3, "Results" section).	Unclear. The authors describe the study as "single-masked" but it is unclear if the masking applies to participants (Page 1, Abstract). It is stated that "patients in the music group had a 20-min music session... while patients in the control group wore earphones without music" but not stated that participants knew the intended intervention (Page 1, Abstract).	No. The nurse knew what condition the particiapnts were assigned to. However, it is unclear if the surgeons or other experimenters were aware of the condition. Participants were "...shown how to handle a tablet interface by a trained nurse..." in the intervention condition, the nurse knew what condition the participant was assigned to (Page 2, "Music Intervention and Surgical Procedure" section).	No. The treatment group received a tablet and were shown how to use it. The control group only had headphones, without the tablet. "Participants were "...shown how to handle a tablet interface by a trained nurse..." in the intervention condition". After that, both groups were given headphones and midozolam. "In both groups, headphones and masks were left in place for 20 min and the headphones wer…	Unclear. The authors describe the study as single-masked and indicate that "anxiety level was measured by the anesthetist..." however it is not explicitly stated if the anesthetist was blinded to the group assignment (Page 2, "Data Collection" section).	Yes. Both groups assessed for anxiety (VAS-A) and pain (NPRS) at same time points (Page 2-3, "Data Collection" section).	Yes. "Visual analogue scale for anxiety (VAS-A)... heart rate were measured using pulse oximetry..." (Page 2-3, "Data Collection" section).	Yes. No attrition (Page 3, "Results" section).	Yes. The study used ITT analysis. "Two hundred forty-three patients were included in the study and were randomized to receive music intervention (intervention group: n = 119) or headphone with no music (control group: n = 124) before cataract surgery." Analysis appears to include all randomized patients (N=243). (Page 3, "Results" section)	Unlcear. Would have been preferable to run an ANCOVA or linear mixed effects model which takes into account time as a factor. Categorical variables were compared using Chi-square or Fischer's tests. Continuous variables were compared with t-tests or Wilcoxon Mann Whitney tests. (Page 3, "Statistical Analysis" section).	Yes. "Prospective single-masked randomized controlled trial" (Page 1, Abstract).
	Bertacco et al. 2022	Yes. "A centralized stratified block randomization was performed after the recruitment for the intervention and control groups. Stratification was conducted according to sex and number of implants (one vs. two or three)" (Page 3, Section 2.6 "Randomization").	Yes. "To achieve allocation concealment, randomization was performed by a statistician who was not involved in patient recruitment...The random allocation sequence was computer-assisted..." (Page 3, Section 2.6 "Randomization").	Unclear. "The two groups were not significantly different (all p-values > 0.05) on sociodemographic data and surgery characteristics" (Page 5, Section 3.3 "Baseline data"). While the authors report that "the two groups were not significantly different on expected pain at T0", baseline anxiety and affect measures were not statistically compared at baseline, they were only listed (Page 5, Section 3…	Yes. "The study was a pilot double-blinded RCT with a parallel design and an allocation ratio of 1" (Page 2, Section 2.1 "Trial design").	Yes. "The research investigators, the care providers (surgeons), and data analyst were blinded to allocation, while three research assistants recruited the participants and assigned them to their randomized interventions" (Page 3, Section 2.6 "Randomization")	Yes. Figure 1 illustrates that the protocol was identical for both conditions, only the audio was different (Page 3, Fig 1). "We selected the seven most popular musical styles in the application...Before the surgery, the participants allocated to the music group listened to the first minute of each...They were then asked to choose their three favourite pieces to cover the up-to-two hours necessar…	Yes. "The research investigators, the care providers (surgeons), and data analyst were blinded to allocation..." (Page 3, Section 2.6 "Randomization").	Yes. Both groups assessed at T0, T1, T2 using VAS (Page 3, Section 2.4 "Procedure and outcome measurement").	Yes. "Pain, anxiety and dissatisfaction were measured on 10 cm Visual Analogue Scales (VAS)... Affect felt by participants was measured with the valence and arousal scaled of the Self-Assessment Manikin (SAM)... " (Page 3, Section 2.4 "Procedure and outcome measurement").	No & Yes. Follow-up was not complete but exclusions were adequately described. The Figure 2 Consort Flow Diagram shows exclusions and describes the reasons behind each exclusion after allocation. "Allocated to audio book (n=16)... Did not receive allocated intervention (n=3)... Scheduling conflict with the surgeons (n=2)" (Page 4, Fig 2).	No. The study used per-protocol analysis not ITT analysis. Participants were excluded from analysis if they dropped out. "For each outcome analysis 24 participants were included, 12 in each of the two intervention conditions." (Page 5, Section 3.4 "Numbers analyzed"). This excludes the dropouts/non-receivers mentioned in the Fig. 2 Flow Diagram for Trial Participation (Page 4).	Unclear. Authors do not specify the ANOVA-type test for the nonparametric data. "Non-parametric statistical tests... Mann-Whitney U tests...For pain felt during surgery and the memory of it, a nonparametric ANOVA-type statistic for repeated measures was used [50]. The same test was also used for anxiety and affect felt before and after surgery." (Page 4, Section 2.7 "Statistical methods").	Yes. "Pilot randomized controlled trial" (Page 1, Title).
	Soyeux & Marchand, 2023	Yes. "...randomized per a generated randomized sequence of integers based on a pseudo-random number algorithm." (Page 5, "Procedure" section).	Yes. Use of "a pseudo-random number algorithm" implies allocation concealment (Page 5, "Procedure" section).	Yes. This was a within-subjects crossover study where the same participants were in both groups. "All subjects then entered a randomized crossover part of the study..." (Page 2, "Study design" section).	No. In this within-subjects design, participants' ratings designated what music was in their "Most-Liked" and "Least-Liked" music conditions, making them aware of the condition (Page 4, "Web app-based music intervention" section).	No. "Open-label... clinical trial" (Page 2, "Study design" section). Research assistants administered the test.	Yes. This was a crossover design and both groups received the same treatments. "There was three testing days for each participant. The participant was seated in a comfortable chair in a quiet room. The first day... MLM and LLM were determined... questionnaires were administered... a first 2-min thermal pain test was performed followed by the CPT and a second thermal pain test... The second and th…	No. The measures were self-reported by unblinded participants because the study was a within-subjects crossover design. (Page 4, "Thermal stimulation and conditioned pain modulation (CPM)" section; Page 5, "Measures" page)	Yes. "Pain was measured at specific time points (2.20, 11.30, 20 min) for all conditions and the "STAI questionnaire was also completed during these testing days." (Page 5, "Procedure").	Yes. "For anxiety, the State Trait Anxiety Inventory (STAI) was used... For depression, the Beck Depression Inventory (BDI) was used" (Page 5, "Measures" section).	No & Yes. Follow-up was not complete but exclusions were adequately described. "Three participants failed to complete the protocol (3 conditions), two completed on the CPT condition and one did not complete MLM condition." (Page 6, "Results" section)	Yes. The study used ITT analysis. The analysis was conducted under the Intent-to-Treat (ITT) principle... we ignored noncompliance, protocol deviations, withdrawal, and anything that happns after randomization. All subjects were then included in the analysis." (Page 6, "Statistical analyses" section).	Yes. Comparison of continuous endpoints using Wilcoxon Sign Rank tests. Shapiro-Wilks was conducted to check for normality of distributions. Grizzle’s model for crossover design with condition, period and sequence as fixed effects. Carroyover effect was tested using t-tests. (Page 6, "Statistical analyses" section).	Yes. "A randomized, multi-center, open-label, controlled, crossover clinical trial..." (Page 2, "Study design" section).
	Charron et al. 2025	Yes. "A statistician... who was not involved in patient recruitment, generated randomization sequences... using the PROC PLAN procedure from SAS..." (Page 3, Section 2.6 "Randomization").	Yes. "Numbered and sealed opaque envelopes were then generated... and used by physicians to assign patients" (Page 3, Section 2.6 "Randomization").	Unclear. Baseline pain and anxiety measures were listed in Table 1 but were not explicitly compared (Page 4). "Socio-demographic characteristics of the sample studied and the suturing methods used between centers were similar" (Page 4, Section 3.1 "Baseline characteristics").	No. "Open-label study..." (Page 2, Section 2.1 "Trial design").	No. "The music was played through a loudspeaker...The investigating physicians were trained... in the use of the Music Care application" (Page 3, Section 2.1 "Interventions").	Yes. Both the music intervention and control group experienced the same suturing conditions, only the audio (music vs silence) differed. "The music...was played via loudspeaker 5-10mins before the start of the suturing...and stopped at the end of suturing...The control group was sutured under the usual conditions in the department, without music. In both groups, analgesia was performed according …	No. "All these data were collected by the investigator..." (Page 3, Section 2.4 "Outcomes"). The investigator was unblinded.	Yes. Same VAS and physiologic measures were collected in the same manner for both groups. "...pain felt during the procedure assessed using the visual analog scale (VAS)... in both groups... maximum anxiety VAS... during the procedure in each group... (Page 3, Section 2.4 "Outcomes").	Yes. Among the secondary endpoints were "anxiety VAS in centimeters..." as well as "heart rate, expressed in beats per minute" (Page 3, Section 2.4 "Outcomes").	No & Yes. Follow-up was not complete but exclusions were adequately described. Nine total exclusions are clearly noted and duely described: "2 patients admitted to the Saint Pierre site and 7 from the Saint Denis site were excluded for noncompliance with the protocol" (Page 3, Section 3 "Results"). Exlusions are also illustrated in the Fig. 2 flow chart (page 3).	No. The study used per-protocol analysis not ITT analysis. "A total of 170 patients were analyzed" (out of 179 included) (Page 3, Section 3 "Results").	Yes. Differences in maximum anxiety experienced during the procedure between the two groups was compared using a t-test. Variation in heart rate was assessed using an ANOVA. (Page 3, Section 2 .7 "Statistical Methods"). The authors performed an "a posteriori power calculation" to justify the smaller sample size after exclusions (Page 6. Section 4.3 "Strengths and limitations").	Yes. "Prospective, randomized, open-label, multi-center trial." (Page 1, Abstract).
Spiritune	Orpella et al., 2025	Yes. "Online participants were randomized to one of four audio conditions... using Amazon Mechanical Turk." (Page 3, "Participants" section).	Yes. Use of "Amazon Mechanical Turk" implies allocation concealment (Page 3, "Participants" section).	Unclear. No statistically significant differences between groups in demographcis and basal mental health characteristics at baseline. However, there was no comparison of PANAS scores at baseline. "Bayes factors show that the groups were well balanced (see S1 Fig in S1 File) in terms of demographic variables... sensitivity to musical reward... basal mental health status (depression, anxiety, and s…	Yes. In this between-subjects online design all participants were told they were listening to a soundtrack or audio depending on condition. They were not told what the other conditions were. "For the office noise condition, we changed the word soundtrack for 'audio'. These final questions were answered using a slider..." (Page 8, "Procedure" section).	Yes. The intervention was delivered by a computer program. "The experiment was coded using PsychoPy... and participants were recruited online." (Page 3, "Participants" section).	Yes. All groups followed the exact same timeline, practice trials, and task parameters; only the audio differed (Pages 5-9, "Procedure" section).	Yes. The statistical analysis of Reaction Times (RTs) is objective and survey outcomes were self-reported by blinded participants. "RTs for each trial were computed from the beginning of stimulus presentation." (Page 7, "Procedure" section).	Yes. All groups completed the exact same pre and post-task PANAS survey as well as Flanker task. "On each trial of the flanker task, participants were presented with a stimulus... After the flanker task... participants completed a post-task PANAS." (Page 7, "Procedure" section).	Yes. The study used standard, validated tools. "...pre-task mood state of participants was measured using the Positive And Negative Affect Scales (PANAS; [73]), a well-validated measure..." (Page 7, "Procedure" section).	No & Yes. Follow-up was not complete but exclusions were adequately described. "Out of the total 280 participants recruited, 84 were excluded for the following reasons: 18 had musical anhedonia... 32 failed the headphone screener, 17 responded only in fewer than 50% of the flanker test trials...The final sample thus consisted of 196 participants... 50 assigned to the work flow condition, 50 to de…	No. The study used per-protocol analysis not ITT analysis. The authors excluded participants who failed headphone checks or attention checks after randomization but before analysis. "We recruited 70 participants per group to account for attrition." (Page 3, "Participants" section).	Yes. The authors used mixed models for repeated measures (RT) and Bayesian/Frequentist ANOVA for mood, which accounts for the data structure. "We opted for linear mixed models rather than ANOVAs for analyzing RTs... Each effect in the best model was further examined using Type III Wald chi-square tests, as implemented in the carpackage. Pairwise contrasts for significant effects were carried out …	Yes. The design was a standard between-subjects parallel group RCT. "...between-subjects one-way ANOVA with four conditions... participants were randomized to one of four audio conditions." (Page 3, "Participants" section).
